# Supplementary material for: Pre-activation of autophagy impacts response to olaparib in prostate cancer cells
Source: Commun Biol. 2022 Mar 22;5:251. doi: 10.1038/s42003-022-03210-5 (PMC8940895; doi:10.1038/s42003-022-03210-5)
Supplement: Supplementary file 4 — Supplementary Data 1 [file 42003_2022_3210_MOESM4_ESM.xlsx]

## Sheet: Figure 1
Figure 1a
Olaparib (uM)	LNCaP					Olaparib (uM)	C4-2B					Olaparib (uM)	PC-3
0	100	100	100	100		0	100	100	100	100		0	100	100	100	100
0.006	86.3	77.5	92.3077	82.1561		0.006	77.598	69.708	82.0106	87.1134		0.05	86.0927	88.8476	93.949	91.9831
0.0125	70.87	74	92.3077	76.5799		0.0125	70.98	69.3431	62.4339	70.1031		0.1	86.4238	92.9368	85.9873	97.4684
0.05	39.185	72	57.4359	46.4684		0.05	68.5512	53.2847	56.0847	61.3402		0.5	83.7748	90.3346	85.9873	69.4093
0.1	39.8119	62.5	51.7949	39.0335		0.1	57.9505	31.3869	42.8571	36.0825		1	69.8675	71.3755	70.7006	56.962
0.5	19.7492	50	29.7436	20.4461		0.5	8.65724	12.7737	14.8148	9.79382		5	18.8742	17.1004	14.9681	17.9325
1	17.5549	18.5	21.5385	7.43494		1	3.88693	2.91971	4.2328	0		10	8.60927	7.43494	3.50319	4.64135
5	9.71787	3	5.64103	2.23048		5	0.353357	0	0	0		20	5.96026	4.46097	2.54777	0
10	4.70219	0	0	0		10	0	0	0	0		40	0	0	0	0
20	0	0	0	0		20	0	0	0	0
Figure 1b
	LNCaP				C4-2B				PC-3
IC50	0.03837	0.4773	0.09913	0.05249	0.1089	0.05492	0.07379	0.0678	2.443	2.449	2.256	1.38
Figure 1e
	LNCaP			C4-2B			PC-3
CTL	2.93495	3.5523	2.31922	4.3899	2.07333	3.88318	8.82134	5.18178	5.77385
Rapa	8.72811	4.97049	6.15068	7.21605	3.92816	6.74328	12.7455	6.55696	10.2094
Rapa+Baf	1.10174	1.32329	1.26528	1.58709	2.36071	1.43131	0.658268	0.847786	1.26395
Figure 1g
Olaparib (uM)	LNCaP KO Atg16L1					Olaparib (uM)	C4-2B KO Atg16L1				Olaparib (uM)	PC-3 KO Atg16L1
0	100	100	100	100		0	100	100	100		0	100	100	100	100
0.006	99.5074	86.4629	70.4545	70		0.000125	80.76	76.3889	89.5238		0.006	100.551	87.2549	93.9227	93.7226
0.0125	69.9507	90.8297	59.8485	51.2121		0.003	76.34	68.75	60		0.0125	97.2452	82.3529	100.552	79.1241
0.05	42.8571	47.1616	64.3939	52.7273		0.006	68.0473	58.3333	40		0.05	78.5124	65.6863	71.2707	81.4599
0.1	33.4975	45.4148	45.4545	42.1212		0.0125	53.8462	30.5556	37.6191		0.5	54.5455	65.1961	63.8122	75.3285
0.5	13.7931	17.0306	15.9091	21.8182		0.05	20.7101	15.9722	14.2857		1	29.7521	61.7647	46.1326	59.2701
1	2.95567	5.67686	6.06061	5.45455		0.1	13.6095	8.33333	8.09524		2.5	12.1212	17.6471	37.2928	20.5839
5	0	0	0	0		0.5	0.591716	2.08333	0.476191		3.5	4.40771	11.7647	14.3646	3.06569
10	0	0	0	0		1	0	0	0		4.5	0	0.980392	0	0.729927
						5	0	0	0		10	0	0	0	0
Figure 1h
	LNCaP KO Atg16L1				C4-2B KO Atg16L1			PC-3 KO Atg16L1
IC50	0.03654	0.06452	0.1178	0.07573	0.01198	0.009488	0.005722	0.6085	1.988	1.956	1.6

## Sheet: Figure 2
Figure 2c
	LNCaP WT			C4-2B WT			PC-3 WT
R	4.1862	3.42641	5.12529	2.7156	2.98316	2.45648	3.16494	3.03452	3.70024
O10	2.17525	1.4433	3.59459	2.26178	2.18499	2.60263	0.488699	0.997005	1.63354
RO10	3.39059	3.49508	5.90327	3.05744	3.71377	4.61294	4.14761	2.43687	4.85842
O10R	5.12511	2.78346	3.89193	3.39816	2.23434	5.07591	1.6622	1.99846	2.87184
Figure 2d
	LNCaP WT			C4-2B WT			PC-3 WT			LNCaP KO Atg16L1			C4-2B KO Atg16L1			PC-3 KO Atg16L1
O10	10.9618	21.8043	30.1471	20.7213	19.2318	18.172	23.9701	35.3249	43.8791	20.5494	24.0972	20.7273	18.012	20.4167	16.1846	13.2871	11.8671	11.6164
RO10	42.8672	42.6287	65.3662	60.376	52.5015	55.3562	69.1998	72.4318	64.7408	24.3978	10.173	21.064	7.3978	7.4667	12.6246	32.5745	22.7914	39.3927
O10R	6.43101	4.02	21.2804	3.37859	1.75781	15.717	26.7404	25.665	29.4772	16.0538	13.6745	15.85	6.77663	6.4156	14.6953	22.9768	11.2234	23.7566
Figure 2e
	LNCaP WT
	Sub G1			G1			S			G2/M			8N
CTL	0.252316	0.42101	1.0834	89.6227	91.7201	51.3301	2.75529	3.17763	41.2323	7.29699	4.68124	6.269	0.0726671	0	0.0851995
R	0.453721	0.341177	1.2831	79.3507	81.2804	72.7777	9.05424	7.48583	17.5529	10.9901	10.8374	8.3761	0.15124	0.0551904	0.0102648
O10	2.39937	3.35591	25.8144	24.9088	34.8731	16.9023	14.0302	12.6352	15.4681	58.561	49.0246	40.8728	0.100652	0.11119	0.94243
RO10	0.764664	1.27647	2.53139	68.9204	66.0348	55.7918	7.30456	6.81455	9.99393	22.8393	25.831	30.7817	0.171043	0.0432191	0.901175
O10R	0.915751	1.69263	6.09368	46.8051	49.1668	32.06	12.4135	13.7022	15.5753	38.9703	35.3638	45.7026	0.895401	0.0745562	0.56844
	C4-2B WT
	Sub G1			G1			S			G2/M			8N
CTL	0.433953	0.6791	0.960865	90.8274	52.1995	95.6861	1.86701	21.4879	1.74157	6.81206	25.5423	1.61145	0.0595424	0.0912224	0.0291314
R	0.296615	0.31059	0.340102	90.8254	94.9805	95.4286	2.915	1.11211	1.96059	5.83001	3.55676	2.27068	0.132965	0.0400761	0.0220613
O10	1.62249	1.86323	0.87288	12.597	3.62408	12.7421	66.6129	67.4652	72.8404	18.3412	26.5151	13.5447	0.826363	0.53235	0.141815
RO10	1.47902	1.74358	0.844526	50.3069	41.2403	39.7843	24.9522	12.2155	5.13838	23.0405	43.6417	54.2328	0.22135	1.15891	0.0572766
O10R	1.49459	0.473456	6.74563	2.98917	15.7147	14.9568	67.5594	74.5442	56.314	27.872	9.26765	21.9835	0.0848279	0	0
	PC-3 WT
	Sub G1			G1			S			G2/M			8N
CTL	0.66305	0.463243	0.78392	87.8039	85.1964	85.8291	0.823789	1.98389	1.26633	10.5485	12.0846	11.9598	0.160739	0.271903	0.160804
R	0.635273	0.363379	0.567203	80.2662	79.2369	76.5725	4.47716	4.16877	4.00081	14.4197	15.8474	18.3328	0.201674	0.383567	0.526689
O10	14.7457	8.31984	12.8032	25.5882	32.6923	25.0859	10.8425	9.35223	5.74581	47.3815	47.9757	54.4395	1.44205	1.65992	1.92568
RO10	2.81853	1.09135	2.35269	41.8064	44.5635	42.3908	8.32984	10.8125	7.96948	44.8449	43.2498	45.0403	2.20033	0.282943	2.24672
O10R	4.7419	7.52701	11.2026	25.5333	35.6543	31.7013	6.43307	8.09124	9.19449	56.5934	45.018	43.6597	6.69835	3.70948	4.24188
	LNCaP KO Atg16L1
	Sub G1			G1			S			G2/M			8N
CTL	0.660991	0.620683	1.96039	94.8423	97.1068	95.6191	0.801202	0.460507	0.410082	3.69554	1.81199	2.0104	0	0	0
R	0.801684	0.280196	0.609707	83.1747	85.5599	82.8602	6.27317	5.24367	6.06709	9.75048	8.91624	10.395	0	0	0.0679674
O10	1.56353	1.21353	1.28282	8.41328	12.7576	14.3315	14.359	35.6798	48.1058	75.6238	50.3044	36.2798	0.0404178	0.0445998	0
RO10	1.3671	0.411506	1.11755	36.7909	36.8298	69.4978	18.496	7.33509	11.1057	43.3249	55.3475	18.1602	0.0211096	0.0761286	0.11874
O10R	3.5333	0.806756	1.09431	8.50769	17.1563	21.1835	14.8377	32.1681	34.4357	73.1213	49.8351	43.2705	0	0.0336999	0.0160633
	C4-2B KO Atg16L1
	Sub G1			G1			S			G2/M			8N
CTL	0.45027	0.873582	0.571257	97.6586	94.5878	93.9066	0.740444	2.35968	1.35298	1.15069	2.17893	4.16917	0	0	0
R	0.190076	0.0210208	0.360411	95.1381	94.1933	95.8092	2.77111	3.08305	1.06121	1.90076	2.69267	2.75314	0	0.0100099	0.0160183
O10	1.27178	1.59467	1.50951	12.3172	11.9096	3.02908	78.4098	61.6673	87.7528	8.0012	24.8284	7.70856	0	0	0
RO10	0.270352	0.3405	1.17742	30.74	16.6244	14.0888	45.359	43.4639	61.4874	23.6307	39.5581	23.2464	0	0.0130191	0
O10R	0.861206	0.982161	2.16182	11.1156	13.4296	7.7323	73.8033	63.64	67.2679	14.2199	21.9483	22.8249	0	0	0.0130715
	PC-3 KO Atg16L1
	Sub G1			G1			S			G2/M			8N
CTL	0.290319	0.14014	0.260495	90.2993	81.1812	82.9576	1.99219	4.86486	2.85543	7.41816	13.8138	13.9265	0	0	0
R	0.461005	0.110276	0.342083	80.3752	78.797	77.17	5.82269	6.95739	6.16756	13.3291	14.1353	16.2993	0	0	0.0211287
O10	13.2265	3.28328	22.6358	59.2184	83.4835	49.3964	14.4289	8.84885	14.2857	13.1263	4.38438	13.6821	0	0	0
RO10	1.01776	5.63959	1.47339	58.6709	54.2923	48.3111	25.444	23.6402	21.9505	14.8673	16.4279	28.265	0	0	0
O10R	15.0451	7.44265	16.0042	53.661	58.3993	42.948	16.0481	16.6283	15.7003	15.2457	17.5298	25.3231	0.0150731	0	0.0243102

## Sheet: Figure 3
Figure 3a
	LNCaP WT			C4-2B WT			PC-3 WT			LNCaP KO Atg16L1			C4-2B KO Atg16L1			PC-3 KO Atg16L1
CTL	4.25974	2.61972	1.51852	1.34	1.34586	0.529379	5.49485	2.56118	3.35961	0.560345	0.847357	0.533333	2.2247	2.92575	0.192053	4.27	6.77073	6.30712
R	3.37956	3.21176	4.45457	1.01	1.74349	0.543914	4.16637	2.91156	5.78302	1.64151	1.0037	1.025	1.14948	1.27714	0.411765	6.34872	6.11621	4.59603
O10	42.3112	28.5302	35.461	22.8	17.0704	22.9514	21.6136	27.5484	24.48	28.7393	29.0881	32.4895	24.3401	31.7444	11.9688	35.7278	17.2021	38.4272
RO10	16.9016	14.5426	17.2422	13.91	13.1779	18.1769	15.0462	20.2055	10.2725	17.575	11.7301	12.8756	24.1157	22.7265	12.6667	31.8767	45.8635	29.5402
Figure 3b
RAD51	LNCaP WT			C4-2B WT			PC-3 WT			LNCaP KO Atg16L1			C4-2B KO Atg16L1			PC-3 KO Atg16L1
CTL	0.439024	0.214812	0.418526	0.429606	0.800436	0.0336024	0.5	0.2577	0.17184	4.51198	0.172444	0.167175	0.641434	1.1481	0.0525084	1.298	1.96154	0.128408
R	1.23716	0.277067	0.526316	1.22763	1.456	0.0363757	1.20407	0.285128	0.686599	0.491297	0.141799	0.913043	0.4	0.034	0.0513067	4.52708	2.91	3.29487
O10	17.945	12.7077	23.9886	11.8207	6.54074	10.1918	13.9913	8.55324	22.3102	3.87143	7.43052	4.10396	11.924	13.9969	16.9883	17.8323	26.0366	15.1879
RO10	20.8514	14.4914	26.9969	20.7858	14.2595	14.094	17.6425	13.8852	25.2103	4.56984	2.92239	2.5282	15.6094	13.0139	17.6237	16.8767	12.6312	15.1132
BRCA1	LNCaP WT			C4-2B WT			PC-3 WT			LNCaP KO Atg16L1			C4-2B KO Atg16L1			PC-3 KO Atg16L1
CTL	4.2923	2.3217	1.90388	5.06956	6.97178	1.73637	5.789	6.76417	4.9472	10.5664	0.912212	2.14538	3.03979	2.97514	5.69398	5.654	4.67091	6.52731
R	1.36411	1.90785	0.263158	2.25883	2.876	2.57738	12.5229	10.045	8.45641	3.14473	1.0921	0.608696	1.2	1.654	2.57239	4.92169	2.31282	3.57044
O10	25.1717	11.3219	12.8205	21.891	8.95843	12.109	7.6244	6.93284	4.76667	1.43889	7.09036	4.84329	9.9973	18.7365	20.6533	23.0368	6.36343	10.2963
RO10	14.8361	11.7009	30.0043	26.9685	18.4706	16.6524	21.4233	15.3456	19.4382	10.031	3.53497	3.05728	16.4839	15.2343	17.7466	12.2178	10.1902	13.7293
Figure 3d
	LNCaP WT			C4-2B WT			PC-3 WT			LNCaP KO Atg16L1			C4-2B KO Atg16L1			PC-3 KO Atg16L1
DR-GFP (HR)	2.48153	3.33	1.84941	1.62368	1.50735	1.40079	1.6695	0.911936	1.13492	0.613123	0.820281	1.13415	0.858807	1.35035	1.21821	1.05621	0.999451	0.837878
Ej5-GFP (NHEJ)	1.11667	1.13708	1.19555	0.774835	0.542646	0.84371	0.547788	0.814005	0.676499	0.762096	0.728901	0.485894	0.463244	0.341393	0.767705	0.849777	1.10589	0.905831

## Sheet: Figure 4
Figure 4b
	LNCaP WT			LNCaP KO Atg16L1
CTL	0.112628	0.992908	2.49029	1.50847	0.33758	1.18471
0,5H	16.6336	18.5775	9.90874	18.625	19.059	21.9333
6H	10.5547	15.5351	11.9375	17.1382	18.4453	15.2338
24H	10.669	11.8423	8.95455	14.9085	15.4302	10.5
48H	7.22189	8.81659	4.89344	10.8591	7.28051	5.81633
	C4-2B WT			C4-2B KO Atg16L1
CTL	0.223577	0.893805	0.92029	0.451456	1.25697	1.3445
0,5H	19.68	15.8	15.5259	22.9755	23.2714	22.7344
6H	14.6326	14.5706	10.8826	26.3778	18.5805	20.0186
24H	10.2564	3.40634	6.85714	13.8212	10.3185	14.39
48H	9.80251	4.45652	5	10.0096	8.1713	12.84
	PC-3 WT			PC-3 KO Atg16L1
CTL	0.6	3.2906	1.85859	1.11165	3.34973	2.78
0,5H	8.96875	11.4199	8.23967	20.7397	22.3333	16.028
6H	6.95833	11.552	5.50619	5.6	13.8292	11.4373
24H	8.42623	8.17184	4.81583	14.4828	7.30946	5.96989
48H	12.3333	7.80665	4.96744	14.1263	7.31956	6.81122
Figure 4c
	LNCaP WT				LNCaP KO Atg16L1
CTL	0.0282575	0.590698	0.273063	0.289	0.16899	0.429319	0.357447	0.8197
2H	5.393	4.09692	12.1185	4.45882	2.456	1.58438	3.52371	2.85324
6H	20.25	21.0285	21.738	11.598	14.803	14.3241	4.77123	3.59102
24H	10.9854	15.3661	12.4333	6.83178	2.66087	9.51971	3.64286	1.16071
48H	2.32487	9.50429	5.52	2.81538	2.12568	5.78827	2.12048	1.62621
	C4-2B WT				C4-2B KO Atg16L1
CTL	0.231507	0.725806	0.237037	1.17921	0.391892	0.430799	0.222222	0.158371
2H	6.956	4.55453	13.5875	8.8191	4.689	1.29121	7.124	2.4229
6H	16.2013	17.4515	8.49002	10.1053	9.73667	10.9615	6.24869	6.62384
24H	7.05591	13.5535	3.86928	3.67293	5.00882	11.9056	4.19355	3.63243
48H	2.69151	9.01975	4.83803	1.76471	3.29167	2.63625	2.45752	0.509202
	PC-3 WT				PC-3 KO Atg16L1
CTL	0.151141	1.27536	0.513043	0.20833	0.0948276	1.1525	0.221429	0.46575
2H	3.675	3.70455	4.1127	2.70254	1.456	1.7785	2.0013	1.19571
6H	7.345	8.28689	8.67192	6.04071	3.53333	4.67586	6.08877	3.90833
24H	5.69118	10.306	7.35632	4.86683	6.18421	4.95349	4.21772	3.29091
48H	3.37692	6	4.63573	2.25044	4.47674	1.54325	3.68635	1.98069
Figure 4e
	LNCaP WT				LNCaP KO Atg16L1
CTL	2.71115	1.45581	1.47232	0.195294	2.277	0.866492	2.91489	0.22541
2H	3.478	3.90749	3.51368	4.01445	2.789	1.64375	3.56701	3.81229
6H	8.16667	9.81214	17.404	15.0637	5.61347	4.61307	4.88493	3.50728
24H	6.53883	8.80357	14.7	15.4206	2.70145	5.20789	5.35714	1.9375
48H	5.05584	8.03867	6.07692	3.26667	1.66667	4.98046	5.01606	2.66505
	C4-2B WT				C4-2B KO Atg16L1
CTL	1.36986	2.40323	2.91111	1.58423	3.55743	2.2924	2.78363	1.28808
2H	3.96	3.43808	6.09553	1.98493	3.76	2.25275	4.708	1.375
6H	8.3131	9.13783	10.3441	7.82137	6.60897	7.43128	3.88441	4.05214
24H	3.70288	7.61321	5.54902	6.6391	3.98795	3.67059	5.17429	4.33514
48H	1.61525	2.93935	4.24648	3.19608	0.871166	1.06061	4.11333	1.873
	PC-3 WT				PC-3 KO Atg16L1
CTL	1.69487	1.76812	2.26087	1.35417	1.2931	1.285	2.95	1.0274
2H	2.76	1.67614	3.73524	3.86398	1.154	1.61321	1.44473	1.02857
6H	8.84058	3.77752	7.00525	4.93333	2.42759	3.41727	5.2337	3.30394
24H	3.43235	3.42349	3.68103	3.45036	1.29696	1.86051	2.05316	2
48H	2.50385	4.1454	1.53415	3.67725	1.80623	3.53111	2.43358	1.95174
Figure 4f
	LNCaP WT				LNCaP KO Atg16L1
DR-GFP (HR)	1	1	1	1	0.855566	0.839962	0.897032	0.347216
Ej5-GFP (NHEJ)	1	1	1	1	1.04564	1.097	0.99157	1
	C4-2B WT				C4-2B KO Atg16L1
DR-GFP (HR)	1	1	1	1	1.04897	0.170163	0.341256	0.768983
Ej5-GFP (NHEJ)	1	1	1	1	1.59877	0.665079	0.934585	1.03222
	PC-3 WT				PC-3 KO Atg16L1
DR-GFP (HR)	1	1	1	1	0.130735	0.613848	0.338258	0.0977199
Ej5-GFP (NHEJ)	1	1	1	1	1.61259	0.788902	0.379948	0.789846

## Sheet: Figure 5
Figure 5b
	LNCaP WT			C4-2B WT			PC-3 WT			LNCaP KO Atg16L1			C4-2B KO Atg16L1			PC-3 KO Atg16L1
CTL	4.4	4.33333	5.12821	6.38182	6.27586	6.7	12.7222	9.11111	5.21212	3.59524	4.89362	3.175	4.67308	5.19149	5.2	9.78947	8.65714	4.96154
R	4.76	4.56522	4.35714	7.13333	6.21875	7.3871	5.5	7	6.03704	2.40625	4.4	3.02439	2	4.19048	6.38095	15.5	11.7692	4.27586
O10	5.25	6.29412	6.04167	9.04286	11.7	12.7407	8.09091	13	10.8462	7.12121	6.15	3.79412	3.95238	6.21053	5.125	28.5455	17.7	11.8077
RO10	3.53333	4.46341	2.76744	5.65	5.6	7	5.45161	6.93333	5.51724	6.75	5.75	3.48	1.92857	4	5.27273	29.2105	18.0833	10.1515
Figure 5d
	LNCaP WT			C4-2B WT			PC-3 WT			LNCaP KO Atg16L1			C4-2B KO Atg16L1			PC-3 KO Atg16L1
CTL	1.55896	1.89675	1.88761	1.63391	1.49767	1.28732	1.39672	0.875972	1.25317	0.640386	1.1531	1.29547	2.02436	2.17975	1.37948	0.489194	0.588967	1.95635
R	1.93334	2.76484	2.18818	1.2009	1.83556	1.0519	1.40953	1.01703	1.03083	0.803505	1.47633	0.567015	1.2381	0.386147	1.23697	0.653345	0.571202	0.934918
O10	1	1	1	1	1	1	1	1	1	1	1	1	1	1	1	1	1	1
RO10	2.23092	2.64273	2.07701	3.20917	3.9606	3.85514	3.12274	3.79249	3.21286	1.20187	0.625475	0.795647	0.458689	1.88164	1.31119	0.960771	0.624776	1.25788
O10R	1.82154	1.63206	0.455103	0.810665	0.588725	1.88498	0.690494	0.623	0.7	1.15643	1	1.52195	0.309228	1.97479	1.73755	0.649275	0.668902	0.4639
Figure 5e
	LNCaP WT			C4-2B WT			PC-3 WT			LNCaP KO Atg16L1			C4-2B KO Atg16L1			PC-3 KO Atg16L1
CTL	0.93437	0.667929	2.39566	3.44597	2	1.09953	0.114284	0.647945	1.23982	1.45737	1.75587	2.55865	4.41062	6.30026	3.64316	0.469624	0.0161454	0.544599
R	0.223066	1.03168	0.177353	0.466728	0.470277	0.683794	0.199053	0.877861	0.223572	0.2367	0.367862	0.197862	0.0627987	1.90675	1.94677	0.327975	0.147656	0.53691
O10	1	1	1	1	1	1	1	1	1	1	1	1	1	1	1	1	1	1
RO10	0.3642	0.313266	0.32135	0.379823	0.29056	0.193668	0.242563	0.210895	0.19465	1.16636	1.31346	1.83457	1.8395	0.864656	1.48562	0.94	0.911439	0.584173
O10R	0.513275	0.665427	1.44793	0.763338	0.60973	0.380611	0.533847	1.3	0.391157	0.492358	0.783353	0.983353	0.594232	0.55561	0.866979	0.483902	0.430055	0.228995

## Sheet: Figure 6
Figure 6b
	LNCaP WT			C4-2B WT			PC-3 WT			LNCaP KO Atg16L1			C4-2B KO Atg16L1			PC-3 KO Atg16L1
O10	28.344	19.8369	24.053	17.0303	17.7898	11.7573	29.346	25.4427	18.2431	16.8512	16.0082	12.3322	13.9137	20.5738	16.2159	13.3066	10.7533	12.7938
siO10	39.4459	44.4761	39.9335	34.8413	35.3249	27.7568	45.0644	38.0323	40.8795	34.1039	38.3695	39.3328	58.3727	40.2016	57.8358	40.8173	38.7816	36.6524
O10si	21.2614	29.5	24.6834	13.9652	18.0246	8.47239	16.7315	18.4169	10.1098	17.3817	16.935	12.6775	15.1261	10.3005	19.6102	17.4268	19.8942	15.9884
Figure 6c
	LNCaP WT			C4-2B WT			PC-3 WT			LNCaP KO Atg16L1			C4-2B KO Atg16L1			PC-3 KO Atg16L1
CTL	0.210231	0.895522	0.862665	0.182259	0.147582	0.582126	1.64438	3.05304	2.8492	0.342	0.65755	0.712422	0.3	0.318238	0.363515	1.65273	2.47874	2.52639
si	0.22069	1.27602	0.679521	0.135019	0.153846	0.18125	2.34574	1.64037	1.62358	0.352227	0.457525	0.343708	0.205345	0.341057	0.244831	1.59918	2.32672	1.33786
O10	22.6058	17.7834	17.7413	25.0441	17.4459	17.6995	21.3652	19.691	20.696	21.8462	23.2858	19.5988	27.1015	16.8664	19.9102	16.2183	18	17.6496
siO10	5.89401	7.65187	7.406	14.699	10.7605	9.67	16.5626	9.21339	13.4373	6.79641	6.01003	9.8025	12.4265	6.75858	9.49148	13.3679	9.775	10.8163
O10si	17.3436	18.9125	18.0568	22.964	14.7094	17.61	20.1618	22.7596	22.32	22.283	19.4955	19.3044	28.4163	15.2481	16.2378	19.6568	14.4756	15.5128
Figure 6d
	LNCaP WT			C4-2B WT			PC-3 WT			LNCaP KO Atg16L1			C4-2B KO Atg16L1			PC-3 KO Atg16L1
siT	1.56147	1.30318	1.88823	1.76783	1.40131	1.83221	1.73286	1.87	1.73489	1.45957	1.15604	1.2274	1.30653	1.37265	1.89953	1.94744	1.34111	2.02538
Tsi	0.535137	0.83593	1.06118	0.555753	0.998205	0.907443	0.817784	0.4	1.08839	0.376398	0.660754	1.01948	0.723282	0.702255	1.09593	0.968844	1.02406	1.25368
